# Supplementary material for: Genetic Adaptation of a Mevalonate Pathway Deficient Mutant in Staphylococcus aureus
Source: Front Microbiol. 2018 Jul 12;9:1539. doi: 10.3389/fmicb.2018.01539 (PMC6052127; doi:10.3389/fmicb.2018.01539)
Supplement: Supplementary file 8 [file Table_3.XLSX]

## Sheet: Table S3
Upregulated genes in ΔmvaSad
HG001 ORF (SAOUHSC)	Gene	Description	Fold change (ΔmvaSad/WT)
			t1 t2
00114	capA	capsular polysaccharide biosynthesis protein CapA	4.83	3.61
00116	capC	capsular polysaccharide biosynthesis protein Cap8C	2.6
00117	capD	capsular polysaccharide biosynthesis protein Cap5D	2.05
00118	capE	capsular polysaccharide biosynthesis protein Cap5E		2.26
00120	capG	UDP-N-acetylglucosamine 2-epimerase, Cap5G	2.21
00121	capH	capsular polysaccharide biosynthesis protein Cap5H	4.1	3.37
00122	capI	capsular polysaccharide biosynthesis protein Cap5I	3.15	4.15
00123	capJ	capsular polysaccharide biosynthesis protein Cap5J	3.1	2.89
00124	capK	capsular polysaccharide biosynthesis protein Cap5K	2.34	2.33
00174		M23/M37 peptidase domain-containing protein	2.15	2.02
00310	ulaA	PTS system ascorbate-specific transporter subunit IIC	2.13
00405		staphylococcal tandem lipoprotein	2.24
00555		haloacid dehalogenase-like hydrolase	2.32
00560		hypothetical protein	2.53	2.74
00561		hypothetical protein, putative VraX		3.66
00637	mntA	manganese/zinc transport system ATP-binding protein	3.04
00639		hypothetical protein	2.44	2.63
00717		hypothetical protein		2.09
00736		hypothetical protein, putative lipid (diacylglycerol kinase)	2.25	2.38
00737		hypothetical protein	2.23
00809		hypothetical protein		4.81
00825		hypothetical protein		2.53
00831		hypothetical protein	2.39
01085	isdE	iron complex transport system substrate-binding protein	2.18
01128	argF	ornithine carbamoyltransferase	2.94	3.05
01173		hypothetical protein		2.4
01264		hypothetical protein	3.83	3.76
01297		hypothetical protein		3.06
01523		SLT orf 527-like protein		3.32
01529		major tail protein	2.43
01533		hypothetical protein, putative phage DNA packing protein	2.25
01544		hypothetical protein	2.75
01570		PVL orf 37-like protein	2.43	2.4
01583		hypothetical protein		2.44
01760		hypothetical protein	2.06
01863		hypothetical protein	2
01897		hypothetical protein		2.83
01956		hypothetical protein		2.01
01957		hypothetical protein	3.31
02294		hypothetical protein		5.71
02596		hypothetical protein		2.43
02648	lldP2	l-lactate permease	3.11
02842		hypothetical protein		2.12
02872	cwrA	hypothetical protein	10.33	17.42
02882	crtO	glycosyl-4,4'-diaponeurosporenoate acyltransferase	3.25	2.05
02964		hypothetical protein		2.07
02968	argF2	ornithine carbamoyltransferase	2.88	3.24
03006	lip	(triacylglycerol) lipase	2.54
03023	drp35	lactonase Drp35	3.16	2.37
A00747		hypothetical protein	11.61
A01910		hypothetical protein	3.69
A02503		hypothetical protein	2.38	2.3
