# Supplementary material for: Genetic Adaptation of a Mevalonate Pathway Deficient Mutant in Staphylococcus aureus
Source: Front Microbiol. 2018 Jul 12;9:1539. doi: 10.3389/fmicb.2018.01539 (PMC6052127; doi:10.3389/fmicb.2018.01539)
Supplement: Supplementary file 9 [file Table_4.XLSX]

## Sheet: Table S4
Downregulated genes in ΔmvaSad
HG001 ORF (SAOUHSC)	Gene	Description	Fold change (ΔmvaSad/WT)
			t1 t2
00019	purA	adenylosuccinate synthetase		-2.22
00093		superoxide dismutase	-2.01
00151		branched-chain amino acid transport system II carrier protein	-2.3
00152		hypothetical protein, putative isochorismatase	-2.6	-2.22
00153		indolepyruvate decarboxylase	-4.17
00160		RpiR family transcriptional regulator		-3.18
00175		multiple sugar-binding transport ATP-binding protein		-4.27
00179		hypothetical protein, putative oxidoreductase		-2.08
00189		pseudogene		-2.38
00203		hypothetical protein	-8.4	-7.94
00220		2-C-methyl-D-erythritol 4-phosphate cytidylyltransferase	-2.32
00267		hypothetical protein	-2.02
00350	rpsR	30S ribosomal protein S18		-2.69
00372		xanthine phosphoribosyltransferase	-2.87
00398		restriction modification system specificity subunit	-3.21
00424		D-methionine transport system permease protein		-2.05
00544	sdrC	fibrinogen-binding protein SdrC	-2.37	-2.46
00545	sdrD	fibrinogen-binding protein SdrD	-2.36
00674		staphylococcal accessory protein X	-2.73	-2.08
00714	saeS	sensor histidine kinase SaeS		-2.28
00808		putative lipoprotein	-2.03
00819		cold shock protein	-2.16
00898		argininosuccinate lyase	-2.34
00923		oligopeptide transport system permease protein	-2.42
00972		hypothetical protein	-3.39	-2.04
00973		pseudogene		-2.1
01009		phosphoribosylaminoimidazole carboxylase ATPase subunit	-2.19
01012		phosphoribosylformylglycinamidine synthase I	-3.15	-3.73
01013		phosphoribosylformylglycinamidine synthase II	-3.25	-2.29
01015		phosphoribosylaminoimidazole synthetase	-3.05	-2.56
01017		bifunctional phosphoribosylaminoimidazolecarboxamide formyltransferase/IMP cyclohydrolase	-2.13
01045		transcriptional regulator, Cro/CI family	-2.16
01081	isdA	iron-regulated heme-iron binding protein IsdA	-2.84	-2.09
01122		hypothetical protein	-3.26	-2.13
01298		hypothetical protein		-2.03
01319	thrA	aspartate kinase		-2.31
01321		threonine synthase		-7
01356		transcription antiterminator	-2.84
01395		aspartate semialdehyde dehydrogenase	-2.48
01398		2,3,4,5-tetrahydropyridine-2-carboxylate N-succinyltransferase	-2.03	-2.44
01405		hypothetical protein	-2.33
01412		hypothetical protein, put. nitric oxide reductase activation protein NorD	-4.06	-2.07
01485	ndk	nucleoside diphosphate kinase		-2.77
01501		elastin binding protein	-2.09
01514		hypothetical protein	-18.83
01577		hypothetical protein	-2.2
01582		bacteriophage integrase	-4.78
01718		hypothetical protein, putative O-methyltransferase	-2.96
01820		acetate kinase	-3.44	-2.11
01833	serA	D-3-phosphoglycerate dehydrogenase		-2.27
01846	acsA	acetyl-CoA synthetase		-3.31
01910	pckA	phosphoenolpyruvate carboxykinase		-2.27
01922		hypothetical protein		-5.75
01931		hypothetical protein	-2.73
01961	hemH	ferrochelatase	-2.15
01991		ABC transporter permease	-3.04
02005		A/G-specific adenine glycosylase	-2.03
02019		autolysin		-2.84
02020		holin		-4.27
02031		phage tail protein	-3.16	-4.24
02034		hypothetical protein, phage-related	-2.19	-2.19
02036		phage structural protein		-4.08
02037		hypothetical protein, phage-related		-2.74
02038		HK97 family phage protein	-2.27
02040		hypothetical protein, phage-related	-2.01	-2.31
02041		phi Mu50B-like protein	-3.82	-2.98
02042		phi Mu50B-like protein	-3.58	-3.47
02043		phage head protein	-4.09	-4.55
02044		hypothetical protein, phage-related	-6.68	-7.15
02057		dUTP pyrophosphatase	-14.49	-19.97
02058		hypothetical protein, phage-related	-10.36	-23.28
02061		phi PVL orf 50-like protein	-21.43	-35.13
02062		helix-turn-helix DNA binding protein	-10.89	-23.17
02066		hypothetical protein, phage-related	-33.91	-33.83
02067		bacteriophage L54a DnaB-like helicase family protein	-55.62	-38.88
02068		hypothetical protein, phage-related	-33.18	-14.55
02069		phi PV83 orf 20-like protein	-143.5	-81.2
02070		phi PV83 orf 19-like protein	-30.7	-22.47
02071		single-strand DNA-binding protein	-26.87	-41.44
02073		hypothetical protein, phage-related	-52.58	-66.98
02074		phi PVL orf 39-like protein	-196.5	-120.8
02075		pseudogene	-6.43	-6.81
02077		hypothetical protein, phage-related	-2.96	-2.2
02078		phi PV83 orf 10-like protein	-7.21	-7.31
02079		hypothetical protein, phage-related	-4.8	-5.42
02080		bacteriophage L54a antirepressor		-2.02
02081		hypothetical protein, phage-related	-252.1	-150.1
02083		bacteriophage L54a Cro-like protein	-38.51	-16.04
02087		hypothetical protein, phage-related	-2.13
02134		nitric oxide synthase oxygenase subunit	-2.33
02164		hypothetical protein	-2.49	-4.77
02166		hypothetical protein	-2.45	-2.73
02167		staphylococcal complement inhibitor	-4.67	-6.3
02176		hypothetical protein	-2.09	-2.73
02188		phage head-tail adaptor		-2.08
02226		hypothetical protein, phage-related	-5.12	-3.46
02232		phi PVL orf 33-like protein	<-500	-504.8
02235		repressor	-16.78	-42.74
02243		competence protein ComGA	-2.52
02269	scrR	sucrose operon repressor		-3.17
02281	ilvD	dihydroxy-acid dehydratase		-3.01
02283		acetolactate synthase 1 regulatory subunit		-2.1
02284		ketol-acid reductoisomerase		-3.15
02285	leuA	2-isopropylmalate synthase		-6.74
02286	leuB	3-isopropylmalate dehydrogenase		-5.22
02329		hydroxyethylthiazole kinase	-2.03
02330		phosphomethylpyrimidine kinase	-2.46
02397		iron complex transport system ATP-binding protein	-2.14
02472		hypothetical protein, ClpA-related protein	-2.74
02476		hypothetical protein, putative helicase	-2.74
02491	secY	preprotein translocase subunit SecY	-2.14
02518		hypothetical protein	-4.28
02661		PTS system sucrose-specific transporter subunit IIBC		-2.12
02688		hypothetical protein	-3.24
02690		zinc transport system substrate-binding protein		-2.22
02739		2-dehydropantoate 2-reductase	-3.59
02799		accessory regulator T	-2.16
02808	gntK	gluconate kinase		-3.8
02857		hypothetical protein	-2.39	-6.15
02858		hypothetical protein		-2.72
02988		accessory secretory protein Asp1	-3.13	-3.6
03045		cold shock protein	-2.6
03052	gidA	tRNA uridine 5-carboxymethylaminomethyl modification protein GidA	-2.38
03053	trmE	tRNA modification GTPase TrmE	-2.16
A02680		hypothetical protein		-3.08
